# Supplementary material for: A practical comparison of the next-generation sequencing platform and assemblers using yeast genome
Source: Life Sci Alliance. 2023 Feb 6;6(4):e202201744. doi: 10.26508/lsa.202201744 (PMC9902641; doi:10.26508/lsa.202201744)
Supplement: Supplementary file 5 [file LSA-2022-01744_TableS5.xlsx]

## Sheet: Table S5
Coverage	Assembler	Platform	Error correction	Tig number	Total bp	N50	BUSCO	BUSCO complete	BUSCO duplicated	Illumina completeness	MGI completeness	Time(m)
20x	Flye	PacBio	Draft	8	12934477	1612348	C:77.4%[S:77.4%,D:0.0%],F:3.4%,M:19.2%,n:758	77.4	0	98.8885	98.8587	4.8
20x	Flye	PacBio	Ill PILON2	8	12913824	1612394	C:90.1%[S:90.1%,D:0.0%],F:0.1%,M:9.8%,n:758	90.1	0	99.758	99.7285
20x	Flye	PacBio	MGI PILON2	8	12912693	1612390	C:90.1%[S:90.1%,D:0.0%],F:0.1%,M:9.8%,n:758	90.1	0	99.763	99.7333
20x	Flye	ONT	Draft	8	13021082	1609018	C:45.6%[S:45.5%,D:0.1%],F:11.3%,M:43.1%,n:758	45.6	0.1	96.5117	96.4867	9
20x	Flye	ONT	Ill PILON2	8	13047463	1612280	C:88.8%[S:88.8%,D:0.0%],F:0.4%,M:10.8%,n:758	88.8	0	99.767	99.7369
20x	Flye	ONT	MGI PILON2	8	13045350	1612279	C:89.8%[S:89.8%,D:0.0%],F:0.3%,M:9.9%,n:758	89.8	0	99.8005	99.7731
20x	WTDBG2	PacBio	Draft	10	12509236	1573196	C:50.8%[S:50.8%,D:0.0%],F:9.1%,M:40.1%,n:758	50.8	0	94.3738	94.3721	1.8
20x	WTDBG2	PacBio	Ill PILON2	10	12514543	1574388	C:88.4%[S:88.4%,D:0.0%],F:0.3%,M:11.3%,n:758	88.4	0	98.2224	98.22
20x	WTDBG2	PacBio	MGI PILON2	10	12504394	1574380	C:89.2%[S:89.2%,D:0.0%],F:0.1%,M:10.7%,n:758	89.2	0	98.2509	98.25
20x	WTDBG2	ONT	Draft	7	12564890	1642413	C:12.3%[S:12.3%,D:0.0%],F:14.5%,M:73.2%,n:758	12.3	0	90.3317	90.3326	1.2
20x	WTDBG2	ONT	Ill PILON2	7	12646988	1652891	C:88.5%[S:88.5%,D:0.0%],F:0.7%,M:10.8%,n:758	88.5	0	98.97	98.9615
20x	WTDBG2	ONT	MGI PILON2	7	12645839	1652840	C:90.0%[S:90.0%,D:0.0%],F:0.3%,M:9.7%,n:758	90	0	99.0158	99.0152
20x	Canu	PacBio	Draft	30	11903265	472449	C:58.2%[S:58.2%,D:0.0%],F:5.8%,M:36.0%,n:758	58.2	0	90.8277	90.8153	40.2
20x	Canu	PacBio	Ill PILON2	30	11912832	472891	C:82.5%[S:82.5%,D:0.0%],F:0.4%,M:17.1%,n:758	82.5	0	92.5362	92.5239
20x	Canu	PacBio	MGI PILON2	30	11911873	472886	C:82.6%[S:82.6%,D:0.0%],F:0.4%,M:17.0%,n:758	82.6	0	92.555	92.543
20x	Canu	ONT	Draft	7	12964153	2163789	C:22.8%[S:22.8%,D:0.0%],F:16.2%,M:61.0%,n:758	22.8	0	93.4325	93.4101	474
20x	Canu	ONT	Ill PILON2	7	13032996	2175852	C:88.0%[S:88.0%,D:0.0%],F:0.8%,M:11.2%,n:758	88	0	99.6035	99.5733
20x	Canu	ONT	MGI PILON2	7	13028629	2175695	C:90.2%[S:90.2%,D:0.0%],F:0.1%,M:9.7%,n:758	90.2	0	99.6701	99.6436
20x	MaSuRCA	PacBio + Ill	Draft	13	12889436	1439222	C:89.7%[S:89.7%,D:0.0%],F:0.3%,M:10.0%,n:758	89.7	0	99.5555	99.5252	30
20x	MaSuRCA	PacBio + Ill	Ill PILON2	13	12887645	1438633	C:89.8%[S:89.8%,D:0.0%],F:0.3%,M:9.9%,n:758	89.8	0	99.5572	99.5269
20x	MaSuRCA	PacBio + MGI	Draft	12	12863068	1457375	C:89.6%[S:89.6%,D:0.0%],F:0.4%,M:10.0%,n:758	89.6	0	99.4705	99.4493	28.8
20x	MaSuRCA	PacBio + MGI	MGI PILON2	12	12856039	1457146	C:89.6%[S:89.6%,D:0.0%],F:0.4%,M:10.0%,n:758	89.6	0	99.4749	99.4533
20x	MaSuRCA	ONT + Ill	Draft	11	11685158	1370161	C:78.7%[S:78.6%,D:0.1%],F:0.3%,M:21.0%,n:758	78.7	0.1	89.2362	89.206	30
20x	MaSuRCA	ONT + Ill	Ill PILON2	11	11684988	1369849	C:78.9%[S:78.8%,D:0.1%],F:0.3%,M:20.8%,n:758	78.9	0.1	89.2361	89.2059
20x	MaSuRCA	ONT + MGI	Draft	8	12618813	2859018	C:89.2%[S:89.1%,D:0.1%],F:0.3%,M:10.5%,n:758	89.2	0.1	98.3009	98.2969	36
20x	MaSuRCA	ONT + MGI	MGI PILON2	8	12618583	2858985	C:89.2%[S:89.1%,D:0.1%],F:0.3%,M:10.5%,n:758	89.2	0.1	98.3044	98.3001
20x	WENGAN	PacBio + Ill	Draft	11	12565076	1341861	C:90.1%[S:90.1%,D:0.0%],F:0.1%,M:9.8%,n:758	90.1	0	99.2616	99.2443	4.8
20x	WENGAN	PacBio + Ill	Ill PILON2	11	12560883	1341740	C:90.1%[S:90.1%,D:0.0%],F:0.1%,M:9.8%,n:758	90.1	0	99.3242	99.3074
20x	WENGAN	PacBio + MGI	Draft	11	12549365	1341871	C:90.4%[S:90.4%,D:0.0%],F:0.1%,M:9.5%,n:758	90.4	0	99.2079	99.2099	7.2
20x	WENGAN	PacBio + MGI	MGI PILON2	11	12546649	1341697	C:90.2%[S:90.2%,D:0.0%],F:0.1%,M:9.7%,n:758	90.2	0	99.2739	99.2756
20x	WENGAN	ONT + Ill	Draft	7	12653765	1694637	C:90.1%[S:90.1%,D:0.0%],F:0.1%,M:9.8%,n:758	90.1	0	99.4434	99.422	4.8
20x	WENGAN	ONT + Ill	Ill PILON2	7	12655294	1694750	C:90.1%[S:90.1%,D:0.0%],F:0.1%,M:9.8%,n:758	90.1	0	99.5076	99.4836
20x	WENGAN	ONT + MGI	Draft	8	12597977	1570639	C:90.0%[S:90.0%,D:0.0%],F:0.1%,M:9.9%,n:758	90	0	99.2733	99.2758	4.8
20x	WENGAN	ONT + MGI	MGI PILON2	8	12592147	1570727	C:90.0%[S:90.0%,D:0.0%],F:0.1%,M:9.9%,n:758	90	0	99.3067	99.3083
30x	Flye	PacBio	Draft	8	12916126	1614670	C:88.5%[S:88.4%,D:0.1%],F:0.3%,M:11.2%,n:758	88.5	0.1	99.6141	99.5842	7.2
30x	Flye	PacBio	Ill PILON2	8	12917977	1614724	C:90.2%[S:90.2%,D:0.0%],F:0.1%,M:9.7%,n:758	90.2	0	99.7723	99.7424
30x	Flye	PacBio	MGI PILON2	8	12916375	1614723	C:90.2%[S:90.2%,D:0.0%],F:0.1%,M:9.7%,n:758	90.2	0	99.7734	99.7436
30x	Flye	ONT	Draft	6	13096636	2163500	C:55.9%[S:55.8%,D:0.1%],F:9.4%,M:34.7%,n:758	55.9	0.1	97.3579	97.3344	12
30x	Flye	ONT	Ill PILON2	6	13120454	2167643	C:88.8%[S:88.8%,D:0.0%],F:0.3%,M:10.9%,n:758	88.8	0	99.7895	99.762
30x	Flye	ONT	MGI PILON2	6	13120115	2167710	C:90.1%[S:90.1%,D:0.0%],F:0.4%,M:9.5%,n:758	90.1	0	99.8243	99.799
30x	WTDBG2	PacBio	Draft	8	12548569	1574428	C:74.5%[S:74.4%,D:0.1%],F:4.0%,M:21.5%,n:758	74.5	0.1	97.8835	97.8816	3
30x	WTDBG2	PacBio	Ill PILON2	8	12543291	1570002	C:90.2%[S:90.2%,D:0.0%],F:0.3%,M:9.5%,n:758	90.2	0	99.1311	99.129
30x	WTDBG2	PacBio	MGI PILON2	8	12553292	1575066	C:90.4%[S:90.4%,D:0.0%],F:0.1%,M:9.5%,n:758	90.4	0	99.1432	99.1414
30x	WTDBG2	ONT	Draft	7	12604619	2110913	C:21.9%[S:21.8%,D:0.1%],F:15.7%,M:62.4%,n:758	21.9	0.1	92.6113	92.6124	1.8
30x	WTDBG2	ONT	Ill PILON2	7	12668409	2121833	C:88.8%[S:88.8%,D:0.0%],F:0.5%,M:10.7%,n:758	88.8	0	99.0781	99.0712
30x	WTDBG2	ONT	MGI PILON2	7	12663125	2121794	C:90.1%[S:90.1%,D:0.0%],F:0.1%,M:9.8%,n:758	90.1	0	99.1312	99.1302
30x	Canu	PacBio	Draft	11	12917789	1437072	C:82.2%[S:82.1%,D:0.1%],F:1.5%,M:16.3%,n:758	82.2	0.1	99.2642	99.2342	46.2
30x	Canu	PacBio	Ill PILON2	11	12916441	1437451	C:90.1%[S:90.1%,D:0.0%],F:0.1%,M:9.8%,n:758	90.1	0	99.737	99.7067
30x	Canu	PacBio	MGI PILON2	11	12916382	1437455	C:90.2%[S:90.2%,D:0.0%],F:0.1%,M:9.7%,n:758	90.2	0	99.7445	99.7146
30x	Canu	ONT	Draft	7	12983022	2167450	C:28.3%[S:28.2%,D:0.1%],F:15.4%,M:56.3%,n:758	28.3	0.1	94.7288	94.7061	355.8
30x	Canu	ONT	Ill PILON2	8	13136871	2177014	C:89.1%[S:89.1%,D:0.0%],F:0.5%,M:10.4%,n:758	89.1	0	99.8632	99.8335
30x	Canu	ONT	MGI PILON2	7	13038340	2176954	C:89.8%[S:89.8%,D:0.0%],F:0.1%,M:10.1%,n:758	89.8	0	99.7279	99.7018
30x	MaSuRCA	PacBio + Ill	Draft	9	12867172	1601791	C:89.4%[S:89.4%,D:0.0%],F:0.1%,M:10.5%,n:758	89.4	0	99.5121	99.4819	34.2
30x	MaSuRCA	PacBio + Ill	Ill PILON2	9	12864751	1601492	C:89.7%[S:89.7%,D:0.0%],F:0.1%,M:10.2%,n:758	89.7	0	99.52	99.4898
30x	MaSuRCA	PacBio + MGI	Draft	14	12848181	1444138	C:89.6%[S:88.7%,D:0.9%],F:0.1%,M:10.3%,n:758	89.6	0.9	99.1312	99.1101	28.8
30x	MaSuRCA	PacBio + MGI	MGI PILON2	14	12846860	1443778	C:89.7%[S:88.8%,D:0.9%],F:0.1%,M:10.2%,n:758	89.7	0.9	99.1363	99.1148
30x	MaSuRCA	ONT + Ill	Draft	9	12945023	3525774	C:90.3%[S:88.3%,D:2.0%],F:0.1%,M:9.6%,n:758	90.3	2	99.0424	99.0143	25.8
30x	MaSuRCA	ONT + Ill	Ill PILON2	9	12945500	3525853	C:90.3%[S:88.3%,D:2.0%],F:0.1%,M:9.6%,n:758	90.3	2	99.0451	99.0168
30x	MaSuRCA	ONT + MGI	Draft	8	12422480	2184393	C:88.4%[S:86.9%,D:1.5%],F:0.3%,M:11.3%,n:758	88.4	1.5	95.6662	95.6429	27
30x	MaSuRCA	ONT + MGI	MGI PILON2	8	12422487	2184375	C:88.4%[S:86.9%,D:1.5%],F:0.3%,M:11.3%,n:758	88.4	1.5	95.6701	95.6464
30x	WENGAN	PacBio + Ill	Draft	9	12588596	1572543	C:90.2%[S:90.2%,D:0.0%],F:0.1%,M:9.7%,n:758	90.2	0	99.2793	99.2606	4.8
30x	WENGAN	PacBio + Ill	Ill PILON2	9	12586967	1571929	C:90.2%[S:90.2%,D:0.0%],F:0.1%,M:9.7%,n:758	90.2	0	99.3192	99.3008
30x	WENGAN	PacBio + MGI	Draft	9	12574257	1565428	C:90.1%[S:90.1%,D:0.0%],F:0.1%,M:9.8%,n:758	90.1	0	99.239	99.2404	6
30x	WENGAN	PacBio + MGI	MGI PILON2	9	12568646	1564784	C:90.1%[S:90.1%,D:0.0%],F:0.1%,M:9.8%,n:758	90.1	0	99.2889	99.2899
30x	WENGAN	ONT + Ill	Draft	8	12619691	1571729	C:90.1%[S:90.1%,D:0.0%],F:0.1%,M:9.8%,n:758	90.1	0	99.3537	99.3366	6
30x	WENGAN	ONT + Ill	Ill PILON2	8	12620571	1571830	C:90.1%[S:90.1%,D:0.0%],F:0.1%,M:9.8%,n:758	90.1	0	99.3887	99.3719
30x	WENGAN	ONT + MGI	Draft	8	12594252	1569861	C:90.1%[S:90.1%,D:0.0%],F:0.1%,M:9.8%,n:758	90.1	0	99.2733	99.2758	7.8
30x	WENGAN	ONT + MGI	MGI PILON2	8	12590025	1569922	C:90.1%[S:90.1%,D:0.0%],F:0.1%,M:9.8%,n:758	90.1	0	99.3067	99.3087
40x	Flye	PacBio	Draft	8	12852496	1601497	C:89.8%[S:89.8%,D:0.0%],F:0.1%,M:10.1%,n:758	89.8	0	99.6147	99.5956	7.2
40x	Flye	PacBio	Ill PILON2	8	12853951	1601552	C:90.2%[S:90.2%,D:0.0%],F:0.1%,M:9.7%,n:758	90.2	0	99.6827	99.6638
40x	Flye	PacBio	MGI PILON2	8	12852711	1601526	C:90.2%[S:90.2%,D:0.0%],F:0.1%,M:9.7%,n:758	90.2	0	99.6846	99.6659
40x	Flye	ONT	Draft	7	12937244	1714996	C:55.6%[S:55.5%,D:0.1%],F:9.2%,M:35.2%,n:758	55.6	0.1	97.6238	97.6	16.2
40x	Flye	ONT	Ill PILON2	7	12961635	1718122	C:89.6%[S:89.6%,D:0.0%],F:0.3%,M:10.1%,n:758	89.6	0	99.768	99.7407
40x	Flye	ONT	MGI PILON2	7	12959319	1718111	C:90.1%[S:90.1%,D:0.0%],F:0.1%,M:9.8%,n:758	90.1	0	99.8012	99.7755
40x	WTDBG2	PacBio	Draft	12	12387411	1700742	C:79.4%[S:79.4%,D:0.0%],F:2.1%,M:18.5%,n:758	79.4	0	97.4683	97.4678	3
40x	WTDBG2	PacBio	Ill PILON2	12	12390949	1701209	C:89.7%[S:89.7%,D:0.0%],F:0.3%,M:10.0%,n:758	89.7	0	98.0607	98.0592
40x	WTDBG2	PacBio	MGI PILON2	12	12390772	1701182	C:90.0%[S:90.0%,D:0.0%],F:0.1%,M:9.9%,n:758	90	0	98.0633	98.0623
40x	WTDBG2	ONT	Draft	9	12216944	1689060	C:24.5%[S:24.4%,D:0.1%],F:16.5%,M:59.0%,n:758	24.5	0.1	90.4298	90.4295	1.8
40x	WTDBG2	ONT	Ill PILON2	9	12268766	1696843	C:86.7%[S:86.7%,D:0.0%],F:0.3%,M:13.0%,n:758	86.7	0	95.7783	95.7733
40x	WTDBG2	ONT	MGI PILON2	9	12268530	1696831	C:87.1%[S:87.1%,D:0.0%],F:0.4%,M:12.5%,n:758	87.1	0	95.8365	95.8345
40x	Canu	PacBio	Draft	21	12889539	831210	C:86.6%[S:86.5%,D:0.1%],F:0.7%,M:12.7%,n:758	86.6	0.1	99.3079	99.2944	55.8
40x	Canu	PacBio	Ill PILON2	21	12891171	831339	C:90.0%[S:90.0%,D:0.0%],F:0.1%,M:9.9%,n:758	90	0	99.5032	99.4894
40x	Canu	PacBio	MGI PILON2	21	12891126	831341	C:90.1%[S:90.1%,D:0.0%],F:0.1%,M:9.8%,n:758	90.1	0	99.5055	99.4918
40x	Canu	ONT	Draft	9	13202494	1605275	C:31.8%[S:31.8%,D:0.0%],F:16.4%,M:51.8%,n:758	31.8	0	95.4713	95.4463	544.2
40x	Canu	ONT	Ill PILON2	9	13255765	1611435	C:88.9%[S:88.8%,D:0.1%],F:0.3%,M:10.8%,n:758	88.9	0.1	99.8688	99.8392
40x	Canu	ONT	MGI PILON2	9	13252216	1611380	C:89.6%[S:89.6%,D:0.0%],F:0.1%,M:10.3%,n:758	89.6	0	99.9291	99.9024
40x	MaSuRCA	PacBio + Ill	Draft	10	13025109	1717319	C:89.8%[S:89.8%,D:0.0%],F:0.1%,M:10.1%,n:758	89.8	0	99.9152	99.8871	28.2
40x	MaSuRCA	PacBio + Ill	Ill PILON2	10	13023577	1717099	C:90.0%[S:90.0%,D:0.0%],F:0.1%,M:9.9%,n:758	90	0	99.9164	99.8884
40x	MaSuRCA	PacBio + MGI	Draft	10	12923177	1596180	C:90.1%[S:90.1%,D:0.0%],F:0.1%,M:9.8%,n:758	90.1	0	99.7545	99.7343	28.8
40x	MaSuRCA	PacBio + MGI	MGI PILON2	10	12921758	1595815	C:90.1%[S:90.1%,D:0.0%],F:0.1%,M:9.8%,n:758	90.1	0	99.7594	99.7387
40x	MaSuRCA	ONT + Ill	Draft	13	13452555	2151259	C:90.3%[S:87.5%,D:2.8%],F:0.1%,M:9.6%,n:758	90.3	2.8	99.9121	99.8819	33
40x	MaSuRCA	ONT + Ill	Ill PILON2	13	13451875	2151289	C:90.3%[S:87.5%,D:2.8%],F:0.1%,M:9.6%,n:758	90.3	2.8	99.9126	99.8825
40x	MaSuRCA	ONT + MGI	Draft	15	13427215	1145735	C:90.1%[S:87.1%,D:3.0%],F:0.1%,M:9.8%,n:758	90.1	3	98.6998	98.677	33
40x	MaSuRCA	ONT + MGI	MGI PILON2	15	13426852	1145740	C:90.1%[S:87.1%,D:3.0%],F:0.1%,M:9.8%,n:758	90.1	3	98.7081	98.6844
40x	WENGAN	PacBio + Ill	Draft	9	12571256	1572548	C:90.2%[S:90.2%,D:0.0%],F:0.1%,M:9.7%,n:758	90.2	0	99.2667	99.2495	4.8
40x	WENGAN	PacBio + Ill	Ill PILON2	9	12564752	1572368	C:90.2%[S:90.2%,D:0.0%],F:0.1%,M:9.7%,n:758	90.2	0	99.2992	99.2821
40x	WENGAN	PacBio + MGI	Draft	9	12558648	1571547	C:90.1%[S:90.1%,D:0.0%],F:0.1%,M:9.8%,n:758	90.1	0	99.1906	99.1917	4.8
40x	WENGAN	PacBio + MGI	MGI PILON2	9	12557491	1571378	C:90.1%[S:90.1%,D:0.0%],F:0.1%,M:9.8%,n:758	90.1	0	99.2298	99.2307
40x	WENGAN	ONT + Ill	Draft	6	12674987	3287753	C:90.1%[S:90.1%,D:0.0%],F:0.1%,M:9.8%,n:758	90.1	0	99.5337	99.5114	7.8
40x	WENGAN	ONT + Ill	Ill PILON2	6	12677002	3288050	C:90.1%[S:90.1%,D:0.0%],F:0.1%,M:9.8%,n:758	90.1	0	99.5871	99.5612
40x	WENGAN	ONT + MGI	Draft	7	12618713	2099280	C:90.0%[S:90.0%,D:0.0%],F:0.1%,M:9.9%,n:758	90	0	99.3834	99.386	6
40x	WENGAN	ONT + MGI	MGI PILON2	7	12619384	2099316	C:90.0%[S:90.0%,D:0.0%],F:0.1%,M:9.9%,n:758	90	0	99.4281	99.4301
50x	Flye	PacBio	Draft	8	12908781	1602052	C:89.7%[S:89.7%,D:0.0%],F:0.1%,M:10.2%,n:758	89.7	0	99.7169	99.6909	10.8
50x	Flye	PacBio	Ill PILON2	8	12910936	1602060	C:90.1%[S:90.1%,D:0.0%],F:0.1%,M:9.8%,n:758	90.1	0	99.7321	99.7061
50x	Flye	PacBio	MGI PILON2	8	12908839	1602060	C:90.1%[S:90.1%,D:0.0%],F:0.1%,M:9.8%,n:758	90.1	0	99.732	99.706
50x	Flye	ONT	Draft	8	13024016	1645478	C:58.3%[S:58.2%,D:0.1%],F:7.7%,M:34.0%,n:758	58.3	0.1	97.7286	97.7034	19.2
50x	Flye	ONT	Ill PILON2	8	13044482	1648245	C:89.2%[S:89.2%,D:0.0%],F:0.3%,M:10.5%,n:758	89.2	0	99.7988	99.7688
50x	Flye	ONT	MGI PILON2	8	13044200	1648220	C:90.1%[S:90.1%,D:0.0%],F:0.1%,M:9.8%,n:758	90.1	0	99.8317	99.8043
50x	WTDBG2	PacBio	Draft	8	12474646	1958978	C:82.1%[S:82.1%,D:0.0%],F:1.6%,M:16.3%,n:758	82.1	0	97.9958	97.9975	3
50x	WTDBG2	PacBio	Ill PILON2	8	12472392	1954704	C:89.7%[S:89.7%,D:0.0%],F:0.1%,M:10.2%,n:758	89.7	0	98.4921	98.4932
50x	WTDBG2	PacBio	MGI PILON2	8	12476381	1959521	C:89.8%[S:89.8%,D:0.0%],F:0.1%,M:10.1%,n:758	89.8	0	98.4984	98.4996
50x	WTDBG2	ONT	Draft	6	12616592	2156894	C:27.4%[S:27.3%,D:0.1%],F:14.2%,M:58.4%,n:758	27.4	0.1	93.9638	93.9676	1.8
50x	WTDBG2	ONT	Ill PILON2	6	12666605	2165905	C:90.0%[S:90.0%,D:0.0%],F:0.1%,M:9.9%,n:758	90	0	99.0715	99.0685
50x	WTDBG2	ONT	MGI PILON2	6	12659310	2158420	C:90.2%[S:90.2%,D:0.0%],F:0.1%,M:9.7%,n:758	90.2	0	99.1302	99.1316
50x	Canu	PacBio	Draft	10	12752775	1562921	C:87.9%[S:87.9%,D:0.0%],F:0.8%,M:11.3%,n:758	87.9	0	98.9498	98.9202	76.8
50x	Canu	PacBio	Ill PILON2	10	12753531	1563021	C:89.3%[S:89.3%,D:0.0%],F:0.1%,M:10.6%,n:758	89.3	0	99.0212	98.9918
50x	Canu	PacBio	MGI PILON2	10	12753424	1563021	C:89.3%[S:89.3%,D:0.0%],F:0.1%,M:10.6%,n:758	89.3	0	99.0222	98.9927
50x	Canu	ONT	Draft	7	12983441	2169081	C:30.0%[S:29.9%,D:0.1%],F:14.0%,M:56.0%,n:758	30	0.1	95.3809	95.357	834
50x	Canu	ONT	Ill PILON2	7	13031930	2177355	C:88.9%[S:88.9%,D:0.0%],F:0.5%,M:10.6%,n:758	88.9	0	99.5696	99.5398
50x	Canu	ONT	MGI PILON2	7	13030813	2177287	C:90.0%[S:90.0%,D:0.0%],F:0.1%,M:9.9%,n:758	90	0	99.6344	99.6069
50x	MaSuRCA	PacBio + Ill	Draft	7	12873793	2150048	C:89.9%[S:89.8%,D:0.1%],F:0.1%,M:10.0%,n:758	89.9	0.1	99.7706	99.7404	28.8
50x	MaSuRCA	PacBio + Ill	Ill PILON2	7	12873254	2149856	C:90.1%[S:90.1%,D:0.0%],F:0.1%,M:9.8%,n:758	90.1	0	99.7726	99.7423
50x	MaSuRCA	PacBio + MGI	Draft	7	11289013	2414369	C:78.4%[S:77.7%,D:0.7%],F:0.3%,M:21.3%,n:758	78.4	0.7	87.2502	87.2256	34.2
50x	MaSuRCA	PacBio + MGI	MGI PILON2	7	11287104	2413804	C:78.4%[S:77.7%,D:0.7%],F:0.3%,M:21.3%,n:758	78.4	0.7	87.2566	87.2318
50x	MaSuRCA	ONT + Ill	Draft	11	13205888	1643207	C:90.4%[S:87.1%,D:3.3%],F:0.1%,M:9.5%,n:758	90.4	3.3	99.346	99.3164	34.2
50x	MaSuRCA	ONT + Ill	Ill PILON2	11	13205886	1642985	C:90.4%[S:87.1%,D:3.3%],F:0.1%,M:9.5%,n:758	90.4	3.3	99.3485	99.319
50x	MaSuRCA	ONT + MGI	Draft	14	13561141	1448749	C:89.9%[S:86.5%,D:3.4%],F:0.1%,M:10.0%,n:758	89.9	3.4	99.4529	99.4298	31.2
50x	MaSuRCA	ONT + MGI	MGI PILON2	14	13560962	1448569	C:89.9%[S:86.5%,D:3.4%],F:0.1%,M:10.0%,n:758	89.9	3.4	99.4573	99.4337
50x	WENGAN	PacBio + Ill	Draft	9	12600981	1571093	C:90.1%[S:90.1%,D:0.0%],F:0.1%,M:9.8%,n:758	90.1	0	99.3256	99.3077	4.8
50x	WENGAN	PacBio + Ill	Ill PILON2	9	12599619	1571049	C:90.1%[S:90.1%,D:0.0%],F:0.1%,M:9.8%,n:758	90.1	0	99.3689	99.3513
50x	WENGAN	PacBio + MGI	Draft	9	12581569	1571666	C:90.1%[S:90.1%,D:0.0%],F:0.1%,M:9.8%,n:758	90.1	0	99.2706	99.2701	6
50x	WENGAN	PacBio + MGI	MGI PILON2	9	12579267	1571508	C:90.1%[S:90.1%,D:0.0%],F:0.1%,M:9.8%,n:758	90.1	0	99.3023	99.3017
50x	WENGAN	ONT + Ill	Draft	7	12640844	2099220	C:90.1%[S:90.1%,D:0.0%],F:0.1%,M:9.8%,n:758	90.1	0	99.4457	99.4266	6
50x	WENGAN	ONT + Ill	Ill PILON2	7	12641569	2099272	C:90.1%[S:90.1%,D:0.0%],F:0.1%,M:9.8%,n:758	90.1	0	99.4917	99.4703
50x	WENGAN	ONT + MGI	Draft	7	12622951	2099043	C:90.1%[S:90.1%,D:0.0%],F:0.1%,M:9.8%,n:758	90.1	0	99.3835	99.3857	6
50x	WENGAN	ONT + MGI	MGI PILON2	7	12623672	2099080	C:90.1%[S:90.1%,D:0.0%],F:0.1%,M:9.8%,n:758	90.1	0	99.433	99.4346
60x	Flye	PacBio	Draft	8	12930058	1606196	C:90.1%[S:90.1%,D:0.0%],F:0.1%,M:9.8%,n:758	90.1	0	99.7472	99.7222	13.2
60x	Flye	PacBio	Ill PILON2	8	12931536	1606201	C:90.1%[S:90.1%,D:0.0%],F:0.1%,M:9.8%,n:758	90.1	0	99.757	99.7317
60x	Flye	PacBio	MGI PILON2	8	12929926	1606201	C:90.1%[S:90.1%,D:0.0%],F:0.1%,M:9.8%,n:758	90.1	0	99.7564	99.7314
60x	Flye	ONT	Draft	8	13127680	1729105	C:59.2%[S:59.2%,D:0.0%],F:8.0%,M:32.8%,n:758	59.2	0	97.8146	97.789	19.8
60x	Flye	ONT	Ill PILON2	8	13148076	1732126	C:89.8%[S:89.8%,D:0.0%],F:0.3%,M:9.9%,n:758	89.8	0	99.7887	99.759
60x	Flye	ONT	MGI PILON2	8	13145134	1732153	C:90.1%[S:90.1%,D:0.0%],F:0.1%,M:9.8%,n:758	90.1	0	99.8184	99.7906
60x	WTDBG2	PacBio	Draft	10	12506351	1574238	C:83.0%[S:83.0%,D:0.0%],F:2.1%,M:14.9%,n:758	83	0	98.0499	98.0496	3
60x	WTDBG2	PacBio	Ill PILON2	10	12509426	1574517	C:90.2%[S:90.2%,D:0.0%],F:0.1%,M:9.7%,n:758	90.2	0	98.4853	98.4849
60x	WTDBG2	PacBio	MGI PILON2	10	12504216	1574519	C:90.2%[S:90.2%,D:0.0%],F:0.3%,M:9.5%,n:758	90.2	0	98.485	98.4847
60x	WTDBG2	ONT	Draft	8	12676647	2133804	C:28.7%[S:28.6%,D:0.1%],F:16.4%,M:54.9%,n:758	28.7	0.1	94.3724	94.3751	3
60x	WTDBG2	ONT	Ill PILON2	8	12724186	2142136	C:89.2%[S:89.2%,D:0.0%],F:0.7%,M:10.1%,n:758	89.2	0	99.3279	99.3255
60x	WTDBG2	ONT	MGI PILON2	8	12725193	2142124	C:90.1%[S:90.1%,D:0.0%],F:0.1%,M:9.8%,n:758	90.1	0	99.3861	99.3871
60x	Canu	PacBio	Draft	7	12993926	2177720	C:89.3%[S:89.3%,D:0.0%],F:0.1%,M:10.6%,n:758	89.3	0	99.6876	99.6573	88.8
60x	Canu	PacBio	Ill PILON2	7	12994319	2177787	C:90.2%[S:90.2%,D:0.0%],F:0.1%,M:9.7%,n:758	90.2	0	99.7239	99.6938
60x	Canu	PacBio	MGI PILON2	7	12994270	2177789	C:90.2%[S:90.2%,D:0.0%],F:0.1%,M:9.7%,n:758	90.2	0	99.7248	99.6945
60x	Canu	ONT	Draft	10	13234056	1606920	C:32.6%[S:32.5%,D:0.1%],F:15.7%,M:51.7%,n:758	32.6	0.1	95.7135	95.6901	865.2
60x	Canu	ONT	Ill PILON2	10	13281276	1612428	C:88.5%[S:88.5%,D:0.0%],F:0.8%,M:10.7%,n:758	88.5	0	99.7093	99.6794
60x	Canu	ONT	MGI PILON2	10	13279440	1612520	C:90.2%[S:90.2%,D:0.0%],F:0.1%,M:9.7%,n:758	90.2	0	99.7712	99.7446
60x	MaSuRCA	PacBio + Ill	Draft	8	11270186	2132004	C:78.3%[S:78.2%,D:0.1%],F:0.3%,M:21.4%,n:758	78.3	0.1	87.4052	87.3747	25.8
60x	MaSuRCA	PacBio + Ill	Ill PILON2	8	11268974	2132009	C:78.3%[S:78.2%,D:0.1%],F:0.3%,M:21.4%,n:758	78.3	0.1	87.4063	87.3759
60x	MaSuRCA	PacBio + MGI	Draft	12	12886494	1359978	C:90.3%[S:90.0%,D:0.3%],F:0.1%,M:9.6%,n:758	90.3	0.3	99.6975	99.6744	25.2
60x	MaSuRCA	PacBio + MGI	MGI PILON2	12	12884879	1359961	C:90.4%[S:90.1%,D:0.3%],F:0.1%,M:9.5%,n:758	90.4	0.3	99.7029	99.6793
60x	MaSuRCA	ONT + Ill	Draft	15	13630187	1549439	C:90.0%[S:85.9%,D:4.1%],F:0.1%,M:9.9%,n:758	90	4.1	99.0976	99.0688	42
60x	MaSuRCA	ONT + Ill	Ill PILON2	15	13630310	1549502	C:90.0%[S:85.9%,D:4.1%],F:0.1%,M:9.9%,n:758	90	4.1	99.1041	99.0754
60x	MaSuRCA	ONT + MGI	Draft	14	13435526	1239755	C:89.7%[S:86.1%,D:3.6%],F:0.1%,M:10.2%,n:758	89.7	3.6	98.9471	98.9266	43.8
60x	MaSuRCA	ONT + MGI	MGI PILON2	14	13430469	1239701	C:89.7%[S:86.1%,D:3.6%],F:0.1%,M:10.2%,n:758	89.7	3.6	98.9558	98.9344
60x	WENGAN	PacBio + Ill	Draft	9	12600742	1571899	C:90.0%[S:90.0%,D:0.0%],F:0.1%,M:9.9%,n:758	90	0	99.3248	99.3078	6
60x	WENGAN	PacBio + Ill	Ill PILON2	9	12599667	1571806	C:90.1%[S:90.1%,D:0.0%],F:0.1%,M:9.8%,n:758	90.1	0	99.3629	99.3462
60x	WENGAN	PacBio + MGI	Draft	9	12576760	1572341	C:90.1%[S:90.1%,D:0.0%],F:0.1%,M:9.8%,n:758	90.1	0	99.2501	99.2519	7.2
60x	WENGAN	PacBio + MGI	MGI PILON2	9	12575467	1571484	C:90.1%[S:90.1%,D:0.0%],F:0.1%,M:9.8%,n:758	90.1	0	99.2906	99.2921
60x	WENGAN	ONT + Ill	Draft	7	12643327	1684090	C:90.1%[S:90.1%,D:0.0%],F:0.1%,M:9.8%,n:758	90.1	0	99.4477	99.4276	6
60x	WENGAN	ONT + Ill	Ill PILON2	7	12644360	1684188	C:90.1%[S:90.1%,D:0.0%],F:0.1%,M:9.8%,n:758	90.1	0	99.5128	99.4901
60x	WENGAN	ONT + MGI	Draft	7	12628122	1686641	C:90.0%[S:90.0%,D:0.0%],F:0.1%,M:9.9%,n:758	90	0	99.3796	99.3817	6
60x	WENGAN	ONT + MGI	MGI PILON2	7	12629045	1686763	C:90.0%[S:90.0%,D:0.0%],F:0.1%,M:9.9%,n:758	90	0	99.4435	99.4444
70x	Flye	PacBio	Draft	8	12922181	1612837	C:89.8%[S:89.8%,D:0.0%],F:0.1%,M:10.1%,n:758	89.8	0	99.7563	99.7304	13.8
70x	Flye	PacBio	Ill PILON2	8	12924438	1612849	C:90.0%[S:90.0%,D:0.0%],F:0.1%,M:9.9%,n:758	90	0	99.7623	99.7363
70x	Flye	PacBio	MGI PILON2	8	12922222	1612842	C:90.0%[S:90.0%,D:0.0%],F:0.1%,M:9.9%,n:758	90	0	99.7624	99.7364
70x	Flye	ONT	Draft	8	12983162	1624225	C:60.9%[S:60.9%,D:0.0%],F:7.0%,M:32.1%,n:758	60.9	0	97.7397	97.7236	27
70x	Flye	ONT	Ill PILON2	8	13005287	1626946	C:89.4%[S:89.4%,D:0.0%],F:0.4%,M:10.2%,n:758	89.4	0	99.6742	99.6553
70x	Flye	ONT	MGI PILON2	8	13002089	1626972	C:90.2%[S:90.2%,D:0.0%],F:0.1%,M:9.7%,n:758	90.2	0	99.7091	99.6912
70x	WTDBG2	PacBio	Draft	8	12629880	1573684	C:83.0%[S:83.0%,D:0.0%],F:0.7%,M:16.3%,n:758	83	0	98.9226	98.92	3
70x	WTDBG2	PacBio	Ill PILON2	8	12633374	1574041	C:89.8%[S:89.8%,D:0.0%],F:0.1%,M:10.1%,n:758	89.8	0	99.3216	99.3194
70x	WTDBG2	PacBio	MGI PILON2	8	12629300	1574044	C:90.0%[S:90.0%,D:0.0%],F:0.1%,M:9.9%,n:758	90	0	99.326	99.3238
70x	WTDBG2	ONT	Draft	4	12733810	8186297	C:26.6%[S:26.6%,D:0.0%],F:17.7%,M:55.7%,n:758	26.6	0	94.4595	94.4568	3
70x	WTDBG2	ONT	Ill PILON2	4	12782527	8218140	C:88.8%[S:88.8%,D:0.0%],F:0.4%,M:10.8%,n:758	88.8	0	99.369	99.3583
70x	WTDBG2	ONT	MGI PILON2	4	12781418	8217105	C:89.8%[S:89.8%,D:0.0%],F:0.1%,M:10.1%,n:758	89.8	0	99.42	99.4149
70x	Canu	PacBio	Draft	8	13015017	1612699	C:89.3%[S:89.3%,D:0.0%],F:0.1%,M:10.6%,n:758	89.3	0	99.7551	99.7249	103.8
70x	Canu	PacBio	Ill PILON2	8	13015402	1612759	C:90.1%[S:90.1%,D:0.0%],F:0.1%,M:9.8%,n:758	90.1	0	99.7785	99.7484
70x	Canu	PacBio	MGI PILON2	8	13015282	1612729	C:90.1%[S:90.1%,D:0.0%],F:0.1%,M:9.8%,n:758	90.1	0	99.7791	99.7489
70x	Canu	ONT	Draft	7	12995797	2168067	C:34.5%[S:34.4%,D:0.1%],F:15.2%,M:50.3%,n:758	34.5	0.1	95.7714	95.7468	966
70x	Canu	ONT	Ill PILON2	7	13040800	2175762	C:88.9%[S:88.9%,D:0.0%],F:0.8%,M:10.3%,n:758	88.9	0	99.6878	99.6579
70x	Canu	ONT	MGI PILON2	7	13040511	2175685	C:90.4%[S:90.4%,D:0.0%],F:0.1%,M:9.5%,n:758	90.4	0	99.7463	99.719
70x	MaSuRCA	PacBio + Ill	Draft	8	12855270	1693229	C:90.1%[S:90.0%,D:0.1%],F:0.4%,M:9.5%,n:758	90.1	0.1	99.7541	99.7271	37.2
70x	MaSuRCA	PacBio + Ill	Ill PILON2	8	12853850	1692499	C:90.1%[S:90.0%,D:0.1%],F:0.1%,M:9.8%,n:758	90.1	0.1	99.755	99.7283
70x	MaSuRCA	PacBio + MGI	Draft	8	12841009	1730558	C:89.8%[S:89.7%,D:0.1%],F:0.1%,M:10.1%,n:758	89.8	0.1	99.4616	99.4407	39
70x	MaSuRCA	PacBio + MGI	MGI PILON2	8	12838108	1730471	C:89.8%[S:89.7%,D:0.1%],F:0.1%,M:10.1%,n:758	89.8	0.1	99.4653	99.4436
70x	MaSuRCA	ONT + Ill	Draft	9	13348281	2452435	C:89.8%[S:86.9%,D:2.9%],F:0.1%,M:10.1%,n:758	89.8	2.9	99.7717	99.7415	34.8
70x	MaSuRCA	ONT + Ill	Ill PILON2	9	13348856	2452519	C:89.8%[S:86.9%,D:2.9%],F:0.1%,M:10.1%,n:758	89.8	2.9	99.7733	99.7431
70x	MaSuRCA	ONT + MGI	Draft	11	13487013	2176969	C:89.8%[S:85.4%,D:4.4%],F:0.3%,M:9.9%,n:758	89.8	4.4	99.1862	99.1812	37.2
70x	MaSuRCA	ONT + MGI	MGI PILON2	11	13487146	2176961	C:89.8%[S:85.4%,D:4.4%],F:0.3%,M:9.9%,n:758	89.8	4.4	99.1902	99.1845
70x	WENGAN	PacBio + Ill	Draft	10	12576954	1472720	C:90.1%[S:90.0%,D:0.1%],F:0.3%,M:9.6%,n:758	90.1	0.1	99.3267	99.3095	4.8
70x	WENGAN	PacBio + Ill	Ill PILON2	10	12576158	1472709	C:90.2%[S:90.1%,D:0.1%],F:0.3%,M:9.5%,n:758	90.2	0.1	99.3546	99.338
70x	WENGAN	PacBio + MGI	Draft	10	12556962	1472746	C:89.8%[S:89.7%,D:0.1%],F:0.3%,M:9.9%,n:758	89.8	0.1	99.2531	99.2544	4.8
70x	WENGAN	PacBio + MGI	MGI PILON2	10	12555145	1472717	C:89.9%[S:89.8%,D:0.1%],F:0.3%,M:9.8%,n:758	89.9	0.1	99.2844	99.2854
70x	WENGAN	ONT + Ill	Draft	7	12650249	1692039	C:90.1%[S:90.1%,D:0.0%],F:0.1%,M:9.8%,n:758	90.1	0	99.4451	99.4232	6
70x	WENGAN	ONT + Ill	Ill PILON2	7	12650894	1692220	C:90.1%[S:90.1%,D:0.0%],F:0.1%,M:9.8%,n:758	90.1	0	99.4909	99.4689
70x	WENGAN	ONT + MGI	Draft	7	12629485	1690057	C:89.7%[S:89.7%,D:0.0%],F:0.1%,M:10.2%,n:758	89.7	0	99.3852	99.3843	6
70x	WENGAN	ONT + MGI	MGI PILON2	7	12629331	1690156	C:89.7%[S:89.7%,D:0.0%],F:0.1%,M:10.2%,n:758	89.7	0	99.4302	99.4285
-	SPAdes	Illumina	Draft	31	11178785	466861	C:85.9%[S:85.9%,D:0.0%],F:0.3%,M:13.8%,n:758	85.9	0	90.1676	90.1695	82.2
-	SPAdes	Illumina	Ill PILON2	31	11179023	466861	C:85.9%[S:85.9%,D:0.0%],F:0.3%,M:13.8%,n:758	85.9	0	90.1681	90.17
-	SPAdes	MGI	Draft	37	10861843	297046	C:84.2%[S:84.2%,D:0.0%],F:0.1%,M:15.7%,n:758	84.2	0	87.7085	87.7162	85.2
-	SPAdes	MGI	MGI PILON2	37	10862129	297046	C:84.2%[S:84.2%,D:0.0%],F:0.1%,M:15.7%,n:758	84.2	0	87.707	87.7146
-	ABySS	Illumina	Draft	37	10713090	304567	C:90.0%[S:89.3%,D:0.7%],F:0.3%,M:9.7%,n:290	90	0.7	86.4427	86.4462	766.2
-	ABySS	Illumina	Ill PILON2	37	10718517	304567	C:90.0%[S:89.3%,D:0.7%],F:0.3%,M:9.7%,n:290	90	0.7	86.4568	86.4603
-	ABySS	MGI	Draft	44	8997118	225583	C:75.1%[S:74.8%,D:0.3%],F:0.7%,M:24.2%,n:290	75.1	0.3	72.7435	72.7654	571.2
-	ABySS	MGI	MGI PILON2	44	8997879	225583	C:75.1%[S:74.8%,D:0.3%],F:0.7%,M:24.2%,n:290	75.1	0.3	72.7492	72.771
