# Supplementary material for: A practical comparison of the next-generation sequencing platform and assemblers using yeast genome
Source: Life Sci Alliance. 2023 Feb 6;6(4):e202201744. doi: 10.26508/lsa.202201744 (PMC9902641; doi:10.26508/lsa.202201744)
Supplement: Supplementary file 6 [file LSA-2022-01744_TableS6.xlsx]

## Sheet: Table S6
Coverage	Assembler	Platform	Correction stage (m)	Contig extension stage (m)	Total stages (m)
20x	Flye	PacBio	1.5	4.03	5.81
20x	Flye	Nanopore	1.53	7.93	9.5
20x	WTDBG2	PacBio	0	2.27	2.27
20x	WTDBG2	Nanopore	0	1.6	1.6
20x	Canu	PacBio	24.05	14.83	40.14
20x	Canu	Nanopore	69.67	403.63	474.42
30x	Flye	PacBio	2.18	5.25	7.49
30x	Flye	Nanopore	1.85	10.65	12.55
30x	WTDBG2	PacBio	0	3.2	3.2
30x	WTDBG2	Nanopore	0	2.21	2.21
30x	Canu	PacBio	35.62	9.12	46.2
30x	Canu	Nanopore	86.05	269.47	356.68
40x	Flye	PacBio	2.28	5.63	7.93
40x	Flye	Nanopore	2.42	13.95	16.39
40x	WTDBG2	PacBio	0	3.74	3.74
40x	WTDBG2	Nanopore	0	2.56	2.56
40x	Canu	PacBio	41.08	13.92	56.4
40x	Canu	Nanopore	115.3	427.55	544.4
50x	Flye	PacBio	3.07	8.72	11.81
50x	Flye	Nanopore	2.92	16.82	19.77
50x	WTDBG2	PacBio	0	3.4	3.4
50x	WTDBG2	Nanopore	0	2.94	2.94
50x	Canu	PacBio	55.47	20.57	77.7
50x	Canu	Nanopore	183.2	650.15	834.45
60x	Flye	PacBio	3.17	9.93	13.12
60x	Flye	Nanopore	3.23	17.38	20.63
60x	WTDBG2	PacBio	0	3.39	3.39
60x	WTDBG2	Nanopore	0	3.37	3.37
60x	Canu	PacBio	68.13	19.93	89.32
60x	Canu	Nanopore	259.27	604.67	865.64
70x	Flye	PacBio	3.55	10.9	14.48
70x	Flye	Nanopore	4.12	22.87	27.04
70x	WTDBG2	PacBio	0	3.44	3.44
70x	WTDBG2	Nanopore	0	3.72	3.72
70x	Canu	PacBio	75.6	26.63	104.45
70x	Canu	Nanopore	291.4	673.22	966.27
